# Supplementary material for: Escherichia coli Leucine-Responsive Regulatory Protein Bridges DNA In Vivo and Tunably Dissociates in the Presence of Exogenous Leucine
Source: mBio. 2023 Feb 14;14(2):e02690-22. doi: 10.1128/mbio.02690-22 (PMC10127797; doi:10.1128/mbio.02690-22)
Supplement: TABLE S3 [file mbio.02690-22-s0009.xlsx]

## Sheet: Sheet1
Primer Name	Primer Sequence (5' to 3')
P1_WT_fwd	gctggctaccgctaatgaag
P1_WT_rev	gccgcggaatatgttgtaat
P1_Mut_fwd	acggctttcagacaacatcc
P1_Mut_rev	taccagatgcaaatgccaaa
P2_WT_fwd	gtggcgcatttttctccata
P2_WT_rev	cgaggaagagaaaacggttg
P2_Mut_fwd	tttcctgtggttcagatgga
P2_Mut_rev	tggagaaccttgccaaaaag
P3_WT_fwd	ttatcagagtgccactaatcc
P3_WT_rev	ttagtatctcctgctgaacgc
P3_Mut_fwd	ttgttcgttattggcgatttc
P3_Mut_rev	cggcaatatggcgtctagtt
P4_WT_fwd	aatggcgaatgttggcga
P4_WT_rev	ccggaaattccatcaggatgt
P4_Mut_fwd	ttgactgtttggcagcaact
P4_Mut_rev	accatctgggtgttctgctt
Ctrl1_cysG_fwd	tattccgttctcggtggttc
Ctrl1_cysG_rev	cgtgagtggaatacccgaat
Ctrl2_mdoG_fwd	tcgataccccggtcaaaata
Ctrl2_mdoG_rev	cgggctgtatttgattcgtt
alaE-stpA_fwd	tgattctgtgcatgcttagcgg
alaE-stpA_rev	cccgacgggctaactttgc
gBlock Name	gBlock Sequence (5' to 3')
fadR_gBlock	cttccggtttaaatatccttGAAACCCTAGCTAGATTGGATCATGAATCTGTACCTCAATTAATCGATAATTTATTGTCAGTTAGAACTAATATCTCTACAATTTTTATTAGAACGGCTTTCAGACAACATCCTGATAAGGCCCAGGAAGTGTTGGCTACAGCCAATGAAGTTGCAGATCATGCCGACGCTTTTGCTGAATTGGATTACAATATATTTAGAGGTTTGGCATTTGCATCTGGTAACCCAATCTACGGTTTAATCTTGAATGGTATGAAAGGTTTGTACACTAGAATTGGTAGACATTATTTCGCTAACCCAGAAGCCAGATCCTTAGCCCTAGGTTTTTATCACAAGTTGTCCGCACTGTGCTCTGAAGGTGCTCATGATCAAGTTTATG…
ycgB_gBlock	gttggcgactgacaaatccgTTTTATATCCTGGAACATGGCGAAACCTAATGCGTAGGGATTAATACCGCTATACCATGGAGAATTATAAGGTGGTTGAAAAACAACGTTAGTATGTGAGTGTAAGAATTCTAACATAAATCTTTCGGTAACTTTACCCTCATCGTACAAATGATTCAAAATAGTGTAATGCCAAAAAGTAGCCCAACCTTCATTCATAACTTGGGTTTGTTTTTGTGGATAAAAATATTGAGAAACCTTTCTGACGATCCTCAAGATTTCTCTTTGCCAGGATTCTAATAATGGTGCATTCTTTTCCATAAAATACAACAAGTTTTCCTGTGGTTCAGATGGATATCTTCTGGCTTCAGCAACAGTTTTTTCTTCTTCCCTTTTTGGC…
pDadA_gBlock	ggatagttaattggcatgccAACAGAAGAATATGCATCCATCATCTGTTCTGATGTAATCACTTCAATCTGGTGTGGATAGGTATCCAAACGGTACAACTTAGCAACTCGATCAATTTCCGCCAAGTAGACATCCAACAAATCGAAAGTCCAATCTGGTCCATCAGAGAGTCGTGTAGTATCCTTATTCATCGAATCAATTGTTGCCATacgcgcaccGGTGCCGTTGTCTATTCctctgtgtggagcacctcatttcaagcatagaacacctgttaaaaaccgcgtcgccATTATTGTTCGTTATTGgcgatttcttattaATCCTAATTGCACGGCAcgcttctgaGGTATCGGCATATTGATataaaaagggcgtGATAGGAACGTACAACTagac…
dadX_gBlock	cgatcggggccaccgatggcTTTGCTCTGTTGAATTTGGAAGAAGCCATTACATTAAGAGAAAGAGGTTGGAAAGGTCCAATCTTGATGTTAGAAGGTTTCTTTCATGCTCAAGATTTGGAAATTTATGATCAACACAGGTTGACGACTTGTGTTCATTCAAATTGGCAATTAAAGGCTTTACAAAACGCTAGATTAAAAGCTCCATTGGATATTTACTTAAAAGTCAATTCCGGTATGAACAGATTGGGATTCCAACCAGATAGAGTATTGACTGTTTGGCAGCAACTAAGAGCTATGGCTAACGTTGGTGAAATGACTTTGATGTCTCATTTCGCCGAAGCAGAACACCCAGATGGTATTTCTGGTGCTATGGCTAGAATTGAACAAGCTGCTGAAG…
